# Supplementary material for: Synthesis and Evaluation of Novel S-alkyl Phthalimide- and S-benzyl-oxadiazole-quinoline Hybrids as Inhibitors of Monoamine Oxidase and Acetylcholinesterase
Source: Pharmaceuticals (Basel). 2022 Dec 22;16(1):11. doi: 10.3390/ph16010011 (PMC9865589; doi:10.3390/ph16010011)
Supplement: Supplementary file 1 [file pharmaceuticals-16-00011-s001.zip]

Archive with 1 entries (1 files):
- pharmaceuticals-2070849-supplementary.pdf
